# Supplementary material for: Contamination by Trace Elements and Oxidative Stress in the Skeletal Muscle of Scyliorhinus canicula from the Central Tyrrhenian Sea
Source: Antioxidants (Basel). 2023 Feb 19;12(2):524. doi: 10.3390/antiox12020524 (PMC9952106; doi:10.3390/antiox12020524)
Supplement: Supplementary file 1 [file antioxidants-12-00524-s001.zip]

Archive with 1 entries (1 files):
- antioxidants-2219228-supplementary.pdf
